# Supplementary material for: Differential Profile of Systemic Extracellular Vesicles From Sporadic and Familial Alzheimer’s Disease Leads to Neuroglial and Endothelial Cell Degeneration
Source: Front Aging Neurosci. 2020 Nov 11;12:587989. doi: 10.3389/fnagi.2020.587989 (PMC7705379; doi:10.3389/fnagi.2020.587989)
Supplement: Supplementary Table 1 — Proteins detected by the LC/MS proteomic approach in the analyzed samples. Peak output data of 130 proteins detected in the analyzed samples. Protein group, protein ID, accession, significance, coverage (%), #peptides, #unique, PTM, average, mass, description. [file Table_1.XLSX]

## Sheet: Sheet1
Detected proteins by LC/MS proteomic approach in all samples
Protein Group	Protein ID	Accession	Significance	Coverage (%)	#Peptides	#Unique	PTM	Avg. Mass	Description
29	39	P04264|K2C1_HUMAN	200	28	15	15	Carbamidomethylation; Oxidation (M)	66039	Keratin type II cytoskeletal 1 OS=Homo sapiens OX=9606 GN=KRT1 PE=1 SV=6
36	27	P35527|K1C9_HUMAN	200	43	15	15	Carbamidomethylation; Oxidation (M)	62064	Keratin type I cytoskeletal 9 OS=Homo sapiens OX=9606 GN=KRT9 PE=1 SV=3
44	45	P13645|K1C10_HUMAN	200	48	24	24	Carbamidomethylation; Oxidation (M)	58827	Keratin type I cytoskeletal 10 OS=Homo sapiens OX=9606 GN=KRT10 PE=1 SV=6
60	61	P01019|ANGT_HUMAN	200	36	11	11	Oxidation (M)	53154	Angiotensinogen OS=Homo sapiens OX=9606 GN=AGT PE=1 SV=1
66	67	P08519|APOA_HUMAN	200	0	1	1	Carbamidomethylation	501323	Apolipoprotein(a) OS=Homo sapiens OX=9606 GN=LPA PE=1 SV=1
75	326	P02766|TTHY_HUMAN	200	69	7	7		15887	Transthyretin OS=Homo sapiens OX=9606 GN=TTR PE=1 SV=1
81	107	P13647|K2C5_HUMAN	200	2	1	1		62378	Keratin type II cytoskeletal 5 OS=Homo sapiens OX=9606 GN=KRT5 PE=1 SV=3
92	138	Q86YZ3|HORN_HUMAN	200	2	3	3		282389	Hornerin OS=Homo sapiens OX=9606 GN=HRNR PE=1 SV=2
100	295	P0DJI8|SAA1_HUMAN	200	66	8	8		13532	Serum amyloid A-1 protein OS=Homo sapiens OX=9606 GN=SAA1 PE=1 SV=1
101	93	P02749|APOH_HUMAN	200	37	9	9	Carbamidomethylation	38298	Beta-2-glycoprotein 1 OS=Homo sapiens OX=9606 GN=APOH PE=1 SV=3
106	80	P36955|PEDF_HUMAN	200	39	11	11	Carbamidomethylation; Oxidation (M)	46312	Pigment epithelium-derived factor OS=Homo sapiens OX=9606 GN=SERPINF1 PE=1 SV=4
182	155	Q14520|HABP2_HUMAN	200	2	1	1	Carbamidomethylation	62672	Hyaluronan-binding protein 2 OS=Homo sapiens OX=9606 GN=HABP2 PE=1 SV=1
85	94	P18428|LBP_HUMAN	134.72	29	10	10	Carbamidomethylation; Oxidation (M)	53384	Lipopolysaccharide-binding protein OS=Homo sapiens OX=9606 GN=LBP PE=1 SV=3
63	62	P63261|ACTG_HUMAN	118.35	13	3	3	Oxidation (M)	41793	Actin cytoplasmic 2 OS=Homo sapiens OX=9606 GN=ACTG1 PE=1 SV=1
63	63	P60709|ACTB_HUMAN	118.35	13	3	3	Oxidation (M)	41737	Actin cytoplasmic 1 OS=Homo sapiens OX=9606 GN=ACTB PE=1 SV=1
78	142	P02765|FETUA_HUMAN	111.48	32	6	6	Carbamidomethylation	39341	Alpha-2-HS-glycoprotein OS=Homo sapiens OX=9606 GN=AHSG PE=1 SV=2
130	289	A0A0B4J1V0|HV315_HUMAN	110.37	22	3	3		12926	Immunoglobulin heavy variable 3-15 OS=Homo sapiens OX=9606 GN=IGHV3-15 PE=3 SV=1
165	300	P23083|HV102_HUMAN	106.28	11	1	1	Carbamidomethylation	13085	Immunoglobulin heavy variable 1-2 OS=Homo sapiens OX=9606 GN=IGHV1-2 PE=1 SV=2
185	240	Q562R1|ACTBL_HUMAN	106.14	5	1	1	Carbamidomethylation	42003	Beta-actin-like protein 2 OS=Homo sapiens OX=9606 GN=ACTBL2 PE=1 SV=2
150	337	P01764|HV323_HUMAN	105.72	16	1	1	Carbamidomethylation	12582	Immunoglobulin heavy variable 3-23 OS=Homo sapiens OX=9606 GN=IGHV3-23 PE=1 SV=2
239	216	P00746|CFAD_HUMAN	103.14	17	3	3		27033	Complement factor D OS=Homo sapiens OX=9606 GN=CFD PE=1 SV=5
46	31	Q06033|ITIH3_HUMAN	100.55	21	16	16	Oxidation (M)	99849	Inter-alpha-trypsin inhibitor heavy chain H3 OS=Homo sapiens OX=9606 GN=ITIH3 PE=1 SV=2
9	15	P02671|FIBA_HUMAN	97.33	50	34	34	Carbamidomethylation; Oxidation (M)	94973	Fibrinogen alpha chain OS=Homo sapiens OX=9606 GN=FGA PE=1 SV=2
77	167	P02144|MYG_HUMAN	96.51	20	2	2		17184	Myoglobin OS=Homo sapiens OX=9606 GN=MB PE=1 SV=2
175	428	A0A0C4DH67|KV108_HUMAN	96.13	32	2	2		12537	Immunoglobulin kappa variable 1-8 OS=Homo sapiens OX=9606 GN=IGKV1-8 PE=3 SV=1
246	238	P55058|PLTP_HUMAN	94.94	13	3	3	Carbamidomethylation	54739	Phospholipid transfer protein OS=Homo sapiens OX=9606 GN=PLTP PE=1 SV=1
68	73	P07357|CO8A_HUMAN	91.7	21	9	9	Carbamidomethylation	65163	Complement component C8 alpha chain OS=Homo sapiens OX=9606 GN=C8A PE=1 SV=2
48	53	Q9Y6R7|FCGBP_HUMAN	91.51	3	12	12	Carbamidomethylation	572021	IgGFc-binding protein OS=Homo sapiens OX=9606 GN=FCGBP PE=1 SV=3
99	72	P08319|ADH4_HUMAN	87.45	11	3	3	Carbamidomethylation	40222	Alcohol dehydrogenase 4 OS=Homo sapiens OX=9606 GN=ADH4 PE=1 SV=5
11	4	P02675|FIBB_HUMAN	86.34	68	33	33	Carbamidomethylation; Oxidation (M)	55928	Fibrinogen beta chain OS=Homo sapiens OX=9606 GN=FGB PE=1 SV=2
287	361	P07148|FABPL_HUMAN	86.25	9	1	1		14208	Fatty acid-binding protein liver OS=Homo sapiens OX=9606 GN=FABP1 PE=1 SV=1
156	129	P05543|THBG_HUMAN	85.72	17	5	5		46325	Thyroxine-binding globulin OS=Homo sapiens OX=9606 GN=SERPINA7 PE=1 SV=2
330	14434	P01593|KVD33_HUMAN	85.62	34	2	2	Carbamidomethylation	12848	Immunoglobulin kappa variable 1D-33 OS=Homo sapiens OX=9606 GN=IGKV1D-33 PE=1 SV=2
330	14435	P01594|KV133_HUMAN	85.62	34	2	2	Carbamidomethylation	12848	Immunoglobulin kappa variable 1-33 OS=Homo sapiens OX=9606 GN=IGKV1-33 PE=1 SV=2
232	448	P01701|LV151_HUMAN	71.73	38	3	3	Carbamidomethylation	12249	Immunoglobulin lambda variable 1-51 OS=Homo sapiens OX=9606 GN=IGLV1-51 PE=1 SV=2
275	1347	P04430|KV116_HUMAN	64.19	29	2	2		12618	Immunoglobulin kappa variable 1-16 OS=Homo sapiens OX=9606 GN=IGKV1-16 PE=1 SV=2
72	144	P68871|HBB_HUMAN	62.71	62	7	7	Carbamidomethylation; Oxidation (M)	15998	Hemoglobin subunit beta OS=Homo sapiens OX=9606 GN=HBB PE=1 SV=2
54	41	P05546|HEP2_HUMAN	60.8	44	16	16	Carbamidomethylation	57071	Heparin cofactor 2 OS=Homo sapiens OX=9606 GN=SERPIND1 PE=1 SV=3
76	69	P00325|ADH1B_HUMAN	60.68	6	3	3	Carbamidomethylation	39855	Alcohol dehydrogenase 1B OS=Homo sapiens OX=9606 GN=ADH1B PE=1 SV=2
186	188	P00966|ASSY_HUMAN	59.49	5	1	1		46530	Argininosuccinate synthase OS=Homo sapiens OX=9606 GN=ASS1 PE=1 SV=2
53	58	O43866|CD5L_HUMAN	59.14	48	12	12	Carbamidomethylation	38088	CD5 antigen-like OS=Homo sapiens OX=9606 GN=CD5L PE=1 SV=1
97	100	P01880|IGHD_HUMAN	57.57	24	6	6	Carbamidomethylation	42353	Immunoglobulin heavy constant delta OS=Homo sapiens OX=9606 GN=IGHD PE=1 SV=3
27	83	P01861|IGHG4_HUMAN	55.01	58	9	9	Carbamidomethylation; Oxidation (M)	35941	Immunoglobulin heavy constant gamma 4 OS=Homo sapiens OX=9606 GN=IGHG4 PE=1 SV=1
17	7	P02679|FIBG_HUMAN	54.66	65	30	30	Carbamidomethylation; Oxidation (M)	51512	Fibrinogen gamma chain OS=Homo sapiens OX=9606 GN=FGG PE=1 SV=3
296	1711	Q15848|ADIPO_HUMAN	54.65	12	2	2		26414	Adiponectin OS=Homo sapiens OX=9606 GN=ADIPOQ PE=1 SV=1
86	79	P04004|VTNC_HUMAN	54.09	30	10	10	Carbamidomethylation; Oxidation (M)	54306	Vitronectin OS=Homo sapiens OX=9606 GN=VTN PE=1 SV=1
319	880	A0A0C4DH34|HV428_HUMAN	52.41	14	1	1	Carbamidomethylation	13124	Immunoglobulin heavy variable 4-28 OS=Homo sapiens OX=9606 GN=IGHV4-28 PE=3 SV=1
183	262	P01780|HV307_HUMAN	49.18	14	2	2		12943	Immunoglobulin heavy variable 3-7 OS=Homo sapiens OX=9606 GN=IGHV3-7 PE=1 SV=2
133	395	A0A075B6S2|KVD29_HUMAN	46.48	9	1	1		13143	Immunoglobulin kappa variable 2D-29 OS=Homo sapiens OX=9606 GN=IGKV2D-29 PE=3 SV=1
23	26	P00747|PLMN_HUMAN	45.14	50	33	33	Carbamidomethylation; Oxidation (M)	90569	Plasminogen OS=Homo sapiens OX=9606 GN=PLG PE=1 SV=2
120	389	P02652|APOA2_HUMAN	45.09	64	6	6	Carbamidomethylation	11175	Apolipoprotein A-II OS=Homo sapiens OX=9606 GN=APOA2 PE=1 SV=1
10	22	P02751|FINC_HUMAN	44.41	40	63	63	Carbamidomethylation; Oxidation (M)	262622	Fibronectin OS=Homo sapiens OX=9606 GN=FN1 PE=1 SV=4
127	191	P02746|C1QB_HUMAN	43.57	42	7	7	Carbamidomethylation; Oxidation (M)	26722	Complement C1q subcomponent subunit B OS=Homo sapiens OX=9606 GN=C1QB PE=1 SV=3
55	55	P02649|APOE_HUMAN	43.28	54	17	17	Carbamidomethylation; Oxidation (M)	36154	Apolipoprotein E OS=Homo sapiens OX=9606 GN=APOE PE=1 SV=1
32	37	P02647|APOA1_HUMAN	42.65	75	29	29	Oxidation (M)	30778	Apolipoprotein A-I OS=Homo sapiens OX=9606 GN=APOA1 PE=1 SV=1
187	195	Q12805|FBLN3_HUMAN	42.36	7	2	2		54641	EGF-containing fibulin-like extracellular matrix protein 1 OS=Homo sapiens OX=9606 GN=EFEMP1 PE=1 SV=2
30	29	P01008|ANT3_HUMAN	41.56	52	23	23	Carbamidomethylation; Oxidation (M)	52602	Antithrombin-III OS=Homo sapiens OX=9606 GN=SERPINC1 PE=1 SV=1
276	14440	P01703|LV140_HUMAN	41.41	39	2	2	Carbamidomethylation	12302	Immunoglobulin lambda variable 1-40 OS=Homo sapiens OX=9606 GN=IGLV1-40 PE=1 SV=2
416	426	Q03001|DYST_HUMAN	41.28	0	1	1		860679	Dystonin OS=Homo sapiens OX=9606 GN=DST PE=1 SV=4
352	793	A6NIK2|LR10B_HUMAN	41.11	6	2	2		32714	Leucine-rich repeat-containing protein 10B OS=Homo sapiens OX=9606 GN=LRRC10B PE=4 SV=2
47	49	P00739|HPTR_HUMAN	40.82	35	6	6	Carbamidomethylation; Oxidation (M)	39030	Haptoglobin-related protein OS=Homo sapiens OX=9606 GN=HPR PE=2 SV=2
141	116	Q08380|LG3BP_HUMAN	40.79	13	5	5	Carbamidomethylation	65331	Galectin-3-binding protein OS=Homo sapiens OX=9606 GN=LGALS3BP PE=1 SV=1
28	23	P01860|IGHG3_HUMAN	39.01	42	7	7	Carbamidomethylation; Oxidation (M)	41287	Immunoglobulin heavy constant gamma 3 OS=Homo sapiens OX=9606 GN=IGHG3 PE=1 SV=2
126	173	P02743|SAMP_HUMAN	38.61	33	8	8		25387	Serum amyloid P-component OS=Homo sapiens OX=9606 GN=APCS PE=1 SV=2
191	479	P80748|LV321_HUMAN	38.61	26	1	1		12446	Immunoglobulin lambda variable 3-21 OS=Homo sapiens OX=9606 GN=IGLV3-21 PE=1 SV=2
116	105	P00748|FA12_HUMAN	38.1	13	5	5	Carbamidomethylation	67792	Coagulation factor XII OS=Homo sapiens OX=9606 GN=F12 PE=1 SV=3
154	365	P02745|C1QA_HUMAN	37.14	29	6	6	Carbamidomethylation	26017	Complement C1q subcomponent subunit A OS=Homo sapiens OX=9606 GN=C1QA PE=1 SV=2
161	131	P29622|KAIN_HUMAN	35.56	14	5	5		48542	Kallistatin OS=Homo sapiens OX=9606 GN=SERPINA4 PE=1 SV=3
61	77	P01877|IGHA2_HUMAN	35.35	33	5	5	Carbamidomethylation; Oxidation (M)	36591	Immunoglobulin heavy constant alpha 2 OS=Homo sapiens OX=9606 GN=IGHA2 PE=1 SV=4
79	96	P08185|CBG_HUMAN	34.72	31	9	9	Carbamidomethylation	45141	Corticosteroid-binding globulin OS=Homo sapiens OX=9606 GN=SERPINA6 PE=1 SV=1
461	1158	P31944|CASPE_HUMAN	33.99	5	1	1		27680	Caspase-14 OS=Homo sapiens OX=9606 GN=CASP14 PE=1 SV=2
62	59	P07996|TSP1_HUMAN	33.8	10	10	10	Carbamidomethylation	129383	Thrombospondin-1 OS=Homo sapiens OX=9606 GN=THBS1 PE=1 SV=2
200	168	Q9UK55|ZPI_HUMAN	33.61	4	1	1		50707	Protein Z-dependent protease inhibitor OS=Homo sapiens OX=9606 GN=SERPINA10 PE=1 SV=1
386	1850	P20671|H2A1D_HUMAN	33.59	15	1	1		14107	Histone H2A type 1-D OS=Homo sapiens OX=9606 GN=HIST1H2AD PE=1 SV=2
386	1851	Q6FI13|H2A2A_HUMAN	33.59	15	1	1		14095	Histone H2A type 2-A OS=Homo sapiens OX=9606 GN=HIST2H2AA3 PE=1 SV=3
386	14599	Q9BTM1|H2AJ_HUMAN	33.59	15	1	1		14019	Histone H2A.J OS=Homo sapiens OX=9606 GN=H2AFJ PE=1 SV=1
386	14600	Q16777|H2A2C_HUMAN	33.59	15	1	1		13988	Histone H2A type 2-C OS=Homo sapiens OX=9606 GN=HIST2H2AC PE=1 SV=4
113	255	P02763|A1AG1_HUMAN	33.15	33	7	7	Carbamidomethylation	23512	Alpha-1-acid glycoprotein 1 OS=Homo sapiens OX=9606 GN=ORM1 PE=1 SV=1
13	12	P01009|A1AT_HUMAN	31.78	68	36	36	Carbamidomethylation; Oxidation (M)	46737	Alpha-1-antitrypsin OS=Homo sapiens OX=9606 GN=SERPINA1 PE=1 SV=3
51	32	P09871|C1S_HUMAN	31.23	37	19	19	Carbamidomethylation; Oxidation (M)	76685	Complement C1s subcomponent OS=Homo sapiens OX=9606 GN=C1S PE=1 SV=1
148	137	P23142|FBLN1_HUMAN	31.04	3	2	2		77214	Fibulin-1 OS=Homo sapiens OX=9606 GN=FBLN1 PE=1 SV=4
2	5	P01024|CO3_HUMAN	30.85	77	116	116	Carbamidomethylation; Oxidation (M)	187147	Complement C3 OS=Homo sapiens OX=9606 GN=C3 PE=1 SV=2
80	174	P69905|HBA_HUMAN	30.64	92	9	9	Carbamidomethylation; Oxidation (M)	15258	Hemoglobin subunit alpha OS=Homo sapiens OX=9606 GN=HBA1 PE=1 SV=2
22	20	P19823|ITIH2_HUMAN	30.62	37	24	24	Carbamidomethylation; Oxidation (M)	106463	Inter-alpha-trypsin inhibitor heavy chain H2 OS=Homo sapiens OX=9606 GN=ITIH2 PE=1 SV=2
18	54	P01857|IGHG1_HUMAN	30.42	56	10	10	Carbamidomethylation	36106	Immunoglobulin heavy constant gamma 1 OS=Homo sapiens OX=9606 GN=IGHG1 PE=1 SV=1
211	482	P06312|KV401_HUMAN	30.23	30	3	3		13380	Immunoglobulin kappa variable 4-1 OS=Homo sapiens OX=9606 GN=IGKV4-1 PE=1 SV=1
59	75	P05155|IC1_HUMAN	30.02	39	18	18	Carbamidomethylation; Oxidation (M)	55154	Plasma protease C1 inhibitor OS=Homo sapiens OX=9606 GN=SERPING1 PE=1 SV=2
129	125	P12259|FA5_HUMAN	29.88	2	3	3	Carbamidomethylation	251701	Coagulation factor V OS=Homo sapiens OX=9606 GN=F5 PE=1 SV=4
8	3	P02787|TRFE_HUMAN	28.47	73	50	50	Carbamidomethylation; Oxidation (M)	77064	Serotransferrin OS=Homo sapiens OX=9606 GN=TF PE=1 SV=3
12	36	P04275|VWF_HUMAN	27.58	22	48	48	Carbamidomethylation; Oxidation (M)	309262	von Willebrand factor OS=Homo sapiens OX=9606 GN=VWF PE=1 SV=4
235	325	P05109|S10A8_HUMAN	27.43	24	2	2	Carbamidomethylation	10835	Protein S100-A8 OS=Homo sapiens OX=9606 GN=S100A8 PE=1 SV=1
102	99	P27169|PON1_HUMAN	27.19	53	12	12	Carbamidomethylation; Oxidation (M)	39731	Serum paraoxonase/arylesterase 1 OS=Homo sapiens OX=9606 GN=PON1 PE=1 SV=3
64	222	P0DOY3|IGLC3_HUMAN	26.65	38	4	4	Carbamidomethylation	11266	Immunoglobulin lambda constant 3 OS=Homo sapiens OX=9606 GN=IGLC3 PE=1 SV=1
21	11	P00738|HPT_HUMAN	26.02	46	15	15	Carbamidomethylation; Oxidation (M)	45205	Haptoglobin OS=Homo sapiens OX=9606 GN=HP PE=1 SV=1
19	10	P00751|CFAB_HUMAN	25.64	45	30	30	Carbamidomethylation	85533	Complement factor B OS=Homo sapiens OX=9606 GN=CFB PE=1 SV=2
67	177	B9A064|IGLL5_HUMAN	25.46	27	4	4	Carbamidomethylation	23063	Immunoglobulin lambda-like polypeptide 5 OS=Homo sapiens OX=9606 GN=IGLL5 PE=2 SV=2
173	454	A0A0C4DH68|KV224_HUMAN	25	32	2	2		13079	Immunoglobulin kappa variable 2-24 OS=Homo sapiens OX=9606 GN=IGKV2-24 PE=3 SV=1
383	14575	A0A075B6I0|LV861_HUMAN	24.72	15	2	2		12814	Immunoglobulin lambda variable 8-61 OS=Homo sapiens OX=9606 GN=IGLV8-61 PE=3 SV=7
237	348	P35542|SAA4_HUMAN	23.96	33	4	4	Oxidation (M)	14747	Serum amyloid A-4 protein OS=Homo sapiens OX=9606 GN=SAA4 PE=1 SV=2
135	401	P01619|KV320_HUMAN	23.3	33	3	3		12557	Immunoglobulin kappa variable 3-20 OS=Homo sapiens OX=9606 GN=IGKV3-20 PE=1 SV=2
204	806	P01599|KV117_HUMAN	22.84	13	1	1		12779	Immunoglobulin kappa variable 1-17 OS=Homo sapiens OX=9606 GN=IGKV1-17 PE=1 SV=2
164	269	A0A0C4DH38|HV551_HUMAN	22.56	26	2	2		12675	Immunoglobulin heavy variable 5-51 OS=Homo sapiens OX=9606 GN=IGHV5-51 PE=3 SV=1
39	48	P20742|PZP_HUMAN	22.47	12	12	12	Carbamidomethylation	163862	Pregnancy zone protein OS=Homo sapiens OX=9606 GN=PZP PE=1 SV=4
291	254	P32119|PRDX2_HUMAN	22.42	9	2	2		21892	Peroxiredoxin-2 OS=Homo sapiens OX=9606 GN=PRDX2 PE=1 SV=5
34	60	P01859|IGHG2_HUMAN	22.18	53	8	8	Carbamidomethylation; Oxidation (M)	35901	Immunoglobulin heavy constant gamma 2 OS=Homo sapiens OX=9606 GN=IGHG2 PE=1 SV=2
33	16	P01871|IGHM_HUMAN	21.56	60	21	21	Carbamidomethylation; Oxidation (M)	49440	Immunoglobulin heavy constant mu OS=Homo sapiens OX=9606 GN=IGHM PE=1 SV=4
89	76	P06681|CO2_HUMAN	21.32	17	10	10	Carbamidomethylation	83268	Complement C2 OS=Homo sapiens OX=9606 GN=C2 PE=1 SV=2
110	97	P02533|K1C14_HUMAN	21.29	3	1	1	Oxidation (M)	51562	Keratin type I cytoskeletal 14 OS=Homo sapiens OX=9606 GN=KRT14 PE=1 SV=4
41	38	P02774|VTDB_HUMAN	20.41	56	20	20	Carbamidomethylation; Oxidation (M)	52918	Vitamin D-binding protein OS=Homo sapiens OX=9606 GN=GC PE=1 SV=2
40	30	P06396|GELS_HUMAN	19.75	17	7	7	Oxidation (M)	85697	Gelsolin OS=Homo sapiens OX=9606 GN=GSN PE=1 SV=1
308	564	P01714|LV319_HUMAN	19.7	17	2	2	Carbamidomethylation	12042	Immunoglobulin lambda variable 3-19 OS=Homo sapiens OX=9606 GN=IGLV3-19 PE=1 SV=2
323	1713	P01817|HV205_HUMAN	19.5	13	1	1		13231	Immunoglobulin heavy variable 2-5 OS=Homo sapiens OX=9606 GN=IGHV2-5 PE=1 SV=2
104	82	P22792|CPN2_HUMAN	19.33	42	10	10	Carbamidomethylation	60557	Carboxypeptidase N subunit 2 OS=Homo sapiens OX=9606 GN=CPN2 PE=1 SV=3
497	5175	Q8NHM4|TRY6_HUMAN	19.17	8	1	1		26537	Putative trypsin-6 OS=Homo sapiens OX=9606 GN=PRSS3P2 PE=5 SV=2
497	17056	P07478|TRY2_HUMAN	19.17	8	1	1		26488	Trypsin-2 OS=Homo sapiens OX=9606 GN=PRSS2 PE=1 SV=1
497	20257	P07477|TRY1_HUMAN	19.17	8	1	1		26558	Trypsin-1 OS=Homo sapiens OX=9606 GN=PRSS1 PE=1 SV=1
45	44	P13671|CO6_HUMAN	18.78	29	19	19	Carbamidomethylation; Oxidation (M)	104786	Complement component C6 OS=Homo sapiens OX=9606 GN=C6 PE=1 SV=3
35	56	P01876|IGHA1_HUMAN	18.47	55	10	10	Carbamidomethylation; Oxidation (M)	37655	Immunoglobulin heavy constant alpha 1 OS=Homo sapiens OX=9606 GN=IGHA1 PE=1 SV=2
273	1138	A0A0G2JS06|LV539_HUMAN	18.16	12	1	1	Carbamidomethylation	13394	Immunoglobulin lambda variable 5-39 OS=Homo sapiens OX=9606 GN=IGLV5-39 PE=3 SV=1
140	213	P02747|C1QC_HUMAN	17.45	31	5	5	Carbamidomethylation	25774	Complement C1q subcomponent subunit C OS=Homo sapiens OX=9606 GN=C1QC PE=1 SV=3
198	176	Q00796|DHSO_HUMAN	17.32	3	1	1		38325	Sorbitol dehydrogenase OS=Homo sapiens OX=9606 GN=SORD PE=1 SV=4
94	225	P02741|CRP_HUMAN	17.25	35	8	8	Carbamidomethylation	25039	C-reactive protein OS=Homo sapiens OX=9606 GN=CRP PE=1 SV=1
73	68	P04196|HRG_HUMAN	17.19	18	7	7	Carbamidomethylation	59578	Histidine-rich glycoprotein OS=Homo sapiens OX=9606 GN=HRG PE=1 SV=1
93	120	O14791|APOL1_HUMAN	17.03	27	7	7		43974	Apolipoprotein L1 OS=Homo sapiens OX=9606 GN=APOL1 PE=1 SV=5
136	126	P15169|CBPN_HUMAN	15.56	11	4	4	Carbamidomethylation; Oxidation (M)	52286	Carboxypeptidase N catalytic chain OS=Homo sapiens OX=9606 GN=CPN1 PE=1 SV=1
58	74	P08697|A2AP_HUMAN	15.49	39	13	13	Carbamidomethylation; Oxidation (M)	54566	Alpha-2-antiplasmin OS=Homo sapiens OX=9606 GN=SERPINF2 PE=1 SV=3
151	192	P02753|RET4_HUMAN	15.33	24	4	4	Carbamidomethylation	23010	Retinol-binding protein 4 OS=Homo sapiens OX=9606 GN=RBP4 PE=1 SV=3
14	9	P08603|CFAH_HUMAN	15.27	51	47	47	Carbamidomethylation; Oxidation (M)	139096	Complement factor H OS=Homo sapiens OX=9606 GN=CFH PE=1 SV=4
247	208	P04278|SHBG_HUMAN	15.15	11	2	2		43779	Sex hormone-binding globulin OS=Homo sapiens OX=9606 GN=SHBG PE=1 SV=2
244	288	P30086|PEBP1_HUMAN	15.11	4	1	1		21057	Phosphatidylethanolamine-binding protein 1 OS=Homo sapiens OX=9606 GN=PEBP1 PE=1 SV=3
