# Supplementary material for: Differential Profile of Systemic Extracellular Vesicles From Sporadic and Familial Alzheimer’s Disease Leads to Neuroglial and Endothelial Cell Degeneration
Source: Front Aging Neurosci. 2020 Nov 11;12:587989. doi: 10.3389/fnagi.2020.587989 (PMC7705379; doi:10.3389/fnagi.2020.587989)
Supplement: Supplementary Table 2 — Multivariant PLS-DA analysis index. VIP, sMC, and SR index for 130 proteins compared between groups (CNT vs. SAD and FAD), (CNT vs. SAD), (CNT vs. FAD), (SAD vs. FAD). [file Table_2.XLSX]

## Sheet: Sheet1
		Supplementary Data 2.
	Control vs SAD vs FAD			Control vs SAD			Control vs FAD			SAD vs FAD
Proteins	VIPindex	sMCindex	SRindex	VIPindex	sMCindex	SRindex	VIPindex	sMCindex	SRindex	VIPindex	sMCindex	SRindex
ACTB	0.935484	1.12682	0.965964	1.23514	1.58251	1.15985	0.66448	0.396062	0.469102	0.81173	0.307173	0.470393
ACTBL2	0.914968	1.0104	0.236504	1.10718	3.83321	0.779143	1.40293	1.87792	1.0159	0.425945	0.443811	0.0434577
ACTG1	0.935484	1.12682	0.965964	1.23514	1.58251	1.15985	0.66448	0.396062	0.469102	0.81173	0.307173	0.470393
ADH1B	0.590249	0.196438	0.138326	0.626319	1.06387	0.39531	0.787661	0.0147088	0.147883	0.725489	1.39128	0.478964
ADH4	0.912851	0.557206	0.653251	1.08049	2.67269	1.06334	0.340867	0.113028	0.273493	0.963526	1.86105	0.822028
ADIPOQ	0.611056	0.222309	0.103387	0.78066	1.47788	0.659132	0.824944	0.846346	0.00258267	0.645454	1.2572	0.348481
AGT	1.16879	1.25312	1.06469	0.986921	1.07449	0.750186	1.18898	0.35016	0.87535	1.00821	2.90951	0.253489
AHSG	1.19645	1.15782	1.44238	1.35589	2.93623	1.4573	0.779073	0.270787	0.0761214	1.63104	9.65555	2.32037
APCS	1.03888	0.777819	1.09845	1.31706	3.74076	1.1848	0.246807	0.0831455	0.0223211	1.21938	2.34793	1.22773
APOA1	1.1568	2.8447	1.36648	0.919803	0.125071	0.591016	1.15134	2.00612	0.290722	1.39331	3.92858	1.91627
APOA2	1.16103	4.31322	1.22659	0.501657	0.545907	0.0223933	1.44293	4.06454	1.20211	0.967511	0.631525	0.94121
APOE	1.32843	4.27931	1.1132	1.13925	3.36754	0.84128	1.43809	3.18054	1.56115	0.514505	0.0024627	0.192856
APOH	0.963337	0.249007	0.57633	0.495531	0.080973	0.151716	1.1365	0.167557	0.412568	1.09031	0.37271	0.694599
APOL1	0.543503	0.168352	0.6045	0.773837	0.00768256	0.348654	0.0807004	0.000491052	0.02965	0.98814	0.287306	0.795834
ASS1	0.914062	0.534433	0.682481	1.07031	2.3579	1.20525	0.473846	0.0332958	0.407914	0.934479	2.14675	0.876013
C1QA	0.980355	0.558494	0.792389	1.16704	1.42615	0.983781	0.783212	0.194678	0.177618	0.845859	1.21703	0.658242
C1QB	0.971156	0.644282	0.339142	0.977728	1.27946	0.808154	1.34439	1.50507	0.859177	0.277932	0.232202	0.102737
C1QC	0.779982	0.209113	0.218845	0.753077	0.522425	0.441997	0.762043	0.00937191	0.104344	0.482247	0.6074	0.241773
C1S	0.633647	0.238579	0.211936	0.769039	1.29105	0.683275	0.692934	0.704384	0.103751	0.578396	0.848776	0.442913
C2	1.07492	3.31474	0.537155	0.722174	0.566516	0.325684	1.71119	5.68175	1.61377	0.313114	0.315	0.0927757
C3	1.00415	1.19417	0.800267	1.44587	2.41218	1.51766	0.557639	0.329297	0.173341	1.16237	2.50504	0.945467
C6	0.965287	0.615535	0.820445	1.54529	6.271	1.731	0.54902	0.0462637	0.0605492	1.10387	2.59246	1.11735
C8A	1.38372	4.38889	0.552499	1.38271	2.7748	1.30784	1.67722	4.63278	0.71638	0.445777	0.117407	0.0055981
CASP14	0.680119	0.25691	0.585908	0.822629	0.390867	0.439923	0.549438	0.00376498	0.300995	0.772003	0.236874	0.287332
CD5L	0.936203	0.513362	0.743419	1.2991	2.26361	1.37619	0.528178	0.0110769	0.0439769	1.13452	2.13103	0.945161
CFB	1.19214	3.22951	0.453627	0.671536	0.216413	0.218391	1.16139	1.97223	0.58087	1.1972	3.63626	0.795381
CFD	1.07574	1.11611	2.02928	1.53383	3.28056	1.87127	0.560451	0.315517	0.103345	1.14326	0.402033	1.23905
CFH	0.845467	0.307948	0.247749	0.206606	0.0134459	0.0123171	1.05258	0.432459	0.328202	0.876453	0.464197	0.408599
CPN1	1.09941	3.38977	0.634358	0.357383	0.327633	0.185334	1.31964	2.94913	1.18794	0.900601	1.26443	0.44887
CPN2	0.964847	0.725527	0.675908	1.35174	5.78325	1.51019	0.688577	0.231294	0.310169	0.849293	1.68204	0.846802
CRP	0.326404	0.122371	0.122026	0.42039	0.502997	0.154882	0.187111	0.0528037	0.0714453	0.412529	0.342061	0.34448
DST	0.915113	0.976857	0.780437	1.10952	1.62832	0.856318	0.857859	0.723289	0.0301219	1.08467	2.1182	1.11852
EFEMP1	1.3144	2.28939	1.86432	1.28805	2.88639	1.33169	1.12501	1.8009	0.768015	1.61783	6.89195	2.37205
F12	0.887782	0.629149	0.43483	1.02543	1.28352	0.87974	0.730393	0.326136	0.214174	0.749817	1.47535	0.612411
F5	0.88405	0.470254	1.25578	1.05113	0.278549	0.674397	0.261063	0.00232637	0.152614	1.03614	0.19186	0.667561
FABP1	1.14547	1.00174	1.24367	1.41002	5.15909	1.80298	1.01006	1.4014	0.764691	1.09846	2.71569	1.2225
FBLN1	0.962436	1.80845	0.567145	1.25122	4.17224	1.09664	1.07621	1.73136	0.646509	0.40954	0.00031179	0.15647
FCGBP	1.28712	1.52545	1.86475	1.06031	1.26438	0.664535	1.56425	2.30742	1.84511	1.48185	2.62774	1.59035
FGA	1.01632	0.960976	0.472736	1.46802	7.76518	1.50607	1.10756	0.782112	0.802741	0.694445	1.50417	0.465842
FGB	0.993451	1.35449	0.420421	1.28906	5.53537	1.16283	1.32831	1.67037	1.14727	0.402273	0.524733	0.122552
FGG	1.04865	1.66013	0.632046	1.50847	8.52907	1.70012	1.16597	1.01548	0.899045	0.267563	0.21058	0.128271
FN1	0.84613	0.459539	0.488983	0.873976	0.808714	0.502579	0.661091	0.149103	0.00634634	1.29146	3.11386	1.62974
GC	1.12016	0.599611	0.410026	0.970591	1.98907	0.642605	1.3274	0.39865	0.818013	0.407341	0.430064	0.0344172
GSN	0.750769	0.938384	0.631111	0.569147	0.273039	0.170091	0.633688	0.653796	0.311707	1.06459	2.18794	0.98211
H2AFJ	1.10918	0.937781	2.22422	1.28234	1.03415	1.1291	0.361792	0.146306	0.000883304	1.34187	1.31062	1.31793
HABP2	0.915121	0.506675	0.165178	1.20063	3.88914	0.588379	1.18489	2.04935	0.227857	1.10076	3.67084	0.549052
HBA1	0.308828	0.114513	0.0585731	0.686162	1.29731	0.105647	0.30769	0.127003	0.0307554	0.237628	0.0841608	0.125489
HBB	0.508121	0.196849	0.386084	0.502477	0.716844	0.097843	0.490282	0.0361287	0.316321	0.493396	0.209113	0.322469
HIST1H2AD	1.10918	0.937781	2.22422	1.28234	1.03415	1.1291	0.361792	0.146306	0.000883304	1.34187	1.31062	1.31793
HIST2H2AA3	1.10918	0.937781	2.22422	1.28234	1.03415	1.1291	0.361792	0.146306	0.000883304	1.34187	1.31062	1.31793
HIST2H2AC	1.10918	0.937781	2.22422	1.28234	1.03415	1.1291	0.361792	0.146306	0.000883304	1.34187	1.31062	1.31793
HP	0.750529	0.64255	0.402969	0.830098	1.61722	0.637775	0.480696	0.35816	0.0831755	0.976513	2.65918	1.00835
HPR	0.74749	0.462865	0.722848	0.974946	0.142588	0.651482	0.694414	0.109199	0.159637	0.751578	0.00236789	0.349338
HRG	0.80767	1.64995	0.610882	0.523408	0.543497	0.00166731	0.936021	1.16132	0.757632	0.889146	0.833781	0.788352
HRNR	1.16705	1.24182	2.13423	1.36608	1.99407	1.28202	0.838705	1.14117	0.503831	1.23765	0.529546	0.996029
IGHA1	1.10073	2.41015	0.269891	1.09918	1.56278	0.732706	1.19439	1.86922	0.401548	0.143225	0.000359437	0.000308869
IGHA2	0.863916	1.34205	0.181756	0.951468	1.09813	0.614913	0.893109	0.889806	0.169366	0.204	0.0966251	0.00557203
IGHD	0.67404	0.342131	0.353739	0.880374	1.16649	0.612892	0.260962	0.087646	0.0515109	0.811821	0.779921	0.559092
IGHG1	1.0004	0.81226	0.244048	0.718609	1.39784	0.297421	0.904448	0.363184	0.282557	1.27705	4.29145	1.04365
IGHG2	0.769805	0.260207	0.0655191	0.848545	1.8196	0.363514	0.569364	0.0014498	0.0244394	0.914985	2.74575	0.45381
IGHG3	0.59609	0.120297	0.224297	0.537603	0.0842001	0.227585	0.681483	0.0112218	0.111349	0.299752	0.0572718	0.168734
IGHG4	0.741402	0.559648	0.192831	0.869586	1.47454	0.695924	0.446514	0.286126	0.0614596	0.916666	2.33103	0.529955
IGHM	0.56969	0.0759428	0.0915041	0.409914	0.279968	0.138559	0.534254	0.00999874	0.00895685	0.764503	1.27272	0.294002
IGHV1-2	0.754155	0.690452	0.305038	0.571379	0.253827	0.222123	0.738198	0.685426	0.0776132	0.664974	0.823143	0.490273
IGHV2-5	1.0101	0.592138	0.54834	1.27367	4.25319	1.10225	0.520487	0.0030295	0.00335621	1.41325	5.0834	1.48237
IGHV3-15	0.751779	0.265491	0.223121	0.80024	0.692695	0.491031	1.17953	1.32705	0.464159	0.43222	0.484371	0.196518
IGHV3-23	1.10502	1.00179	1.38012	1.23374	1.97354	1.07007	0.489807	0.0896378	0.000101734	1.17385	2.59276	1.17187
IGHV3-7	1.16989	1.95333	0.306941	1.01613	1.88493	0.733782	1.81982	5.00123	1.39116	0.279762	0.0931348	9.74345e-05
IGHV4-28	0.936289	0.736704	0.27288	0.626983	0.943514	0.279381	0.868209	0.25641	0.392909	1.1329	3.49989	0.669688
IGHV5-51	1.10644	1.49438	0.319293	0.857514	1.0993	0.510239	1.69611	3.38945	1.35617	0.260687	3.70208e-05	0.0130918
IGKV1-16	1.08176	0.707174	0.300698	1.30894	4.18638	1.1765	1.12951	0.82423	0.654273	0.697674	1.49824	0.134049
IGKV1-17	0.866227	0.53945	0.300256	0.813303	1.59626	0.485498	0.439655	0.0858682	0.00961498	1.69293	10.5519	2.32308
IGKV1-33	1.48182	4.67624	0.943831	0.976789	0.561382	0.667021	1.80908	4.1581	1.7214	0.821407	1.40005	0.439503
IGKV1-8	1.31309	1.89436	1.04044	1.35335	3.09794	1.47651	1.98829	6.12755	2.24377	0.49371	0.440335	0.313558
IGKV1D-33	1.48182	4.67624	0.943831	0.976789	0.561382	0.667021	1.80908	4.1581	1.7214	0.821407	1.40005	0.439503
IGKV2-24	0.867098	1.02015	0.241109	1.06161	2.05619	0.670776	0.849562	0.374378	0.199457	0.204852	0.0301112	0.021507
IGKV2D-29	0.628395	0.187533	0.415773	0.318841	0.052624	0.149389	0.615021	0.0378891	0.137837	0.693872	0.218259	0.598567
IGKV3-20	1.19397	1.88934	0.449014	0.370906	0.0131653	0.0237235	1.39761	0.990205	0.84252	1.15406	3.6907	0.728814
IGKV4-1	1.03791	1.79409	0.232999	0.123188	0.0339003	0.00323842	1.19745	1.44569	0.513947	1.06455	1.03466	0.857571
IGLC3	0.770381	0.707992	0.296616	0.463197	0.586349	0.111095	0.737235	0.739083	0.205038	1.0539	2.50663	1.00007
IGLL5	0.986728	0.467463	0.564745	0.781569	1.26142	0.573532	0.686845	0.043442	0.0740397	1.523	6.40411	2.02801
IGLV1-40	0.952635	1.0654	0.432422	0.884058	0.16585	0.449257	1.39017	1.29526	0.789259	0.263017	0.206284	0.00240715
IGLV1-51	1.38881	3.05937	1.30052	0.719068	1.03067	0.509545	1.38029	1.78134	0.844154	1.63416	7.28314	2.46495
IGLV3-19	0.8452	0.907727	0.0944914	0.654391	1.00529	0.31992	0.773245	0.729842	0.137357	0.62361	0.515586	0.215993
IGLV3-21	0.700399	0.976632	0.366491	0.704454	0.24168	0.371572	1.49051	2.95432	1.28663	0.480736	0.137519	0.0386254
IGLV5-39	0.892413	0.670221	0.507344	1.05044	1.58683	0.949771	0.617941	0.121121	0.12142	1.10247	2.71677	0.835555
IGLV8-61	0.658608	0.17012	0.282245	0.396667	0.0279156	0.0941816	0.603906	0.0406	0.0505104	0.831296	0.0416034	0.447437
ITIH2	0.715064	0.780474	0.906818	0.743123	0.00280698	0.324111	0.541472	0.436287	0.204281	1.00286	0.908694	0.97749
ITIH3	1.19496	1.30023	1.17481	1.11575	2.97725	0.748756	0.838115	0.483176	0.790633	1.65381	9.78332	2.14569
KRT1	1.22992	1.05104	2.01357	1.32898	2.14218	1.25066	0.98889	0.283007	0.0469451	1.35822	1.22634	1.2749
KRT10	1.14232	0.944974	1.74137	1.27514	1.66338	1.25504	0.46022	0.184404	0.0202723	1.25672	0.848873	1.1143
KRT14	0.709386	0.378245	0.406671	0.76494	0.375464	0.359059	0.256048	0.100502	0.109357	0.703046	0.205161	0.196923
KRT5	1.16036	1.15392	1.62027	1.30116	2.03875	1.12646	0.843182	1.19201	0.38135	1.19491	0.896153	0.890231
KRT9	1.22375	1.20884	2.24652	1.38867	2.37906	1.30892	0.924504	1.45486	0.486555	1.33029	1.17796	1.19501
LBP	1.33481	5.84741	0.912201	1.00676	0.59926	0.845796	1.62921	4.99763	1.59656	0.640435	1.16722	0.317124
LGALS3BP	0.677161	0.0454423	0.186879	0.159313	0.0707527	0.0244338	0.816365	0.000247634	0.261038	0.775475	0.177262	0.61068
LPA	1.14197	3.13771	0.795551	0.76801	0.348933	0.140235	1.64234	3.72007	1.6902	1.17066	4.22169	0.561026
LRRC10B	1.01647	0.496877	0.531126	1.0574	2.63147	0.810284	0.512091	0.0289229	0.00151458	1.23442	2.09306	1.18396
MB	0.700159	0.241006	0.415781	0.70691	0.21495	0.394724	0.625777	0.095418	0.0990654	0.862137	0.781911	0.749275
ORM1	1.05239	1.68183	0.923846	0.856889	0.896889	0.535698	1.0689	0.833878	0.896478	0.288664	0.249698	0.102279
PEBP1	1.33108	1.35251	0.878102	1.74976	13.5694	2.22066	0.92602	1.40368	0.651645	1.495	8.8949	1.62887
PLG	1.12305	2.00877	1.5106	1.03429	0.836429	0.781804	0.73743	0.89616	0.518617	1.65087	7.86984	2.39982
PLTP	1.41571	7.53431	1.04573	0.304861	0.0943106	0.053536	1.83663	9.14117	2.1771	1.14864	4.4554	1.06825
PON1	0.914153	2.21148	0.927741	0.52443	0.562805	0.00843528	1.06144	1.78769	0.894741	0.843086	0.428909	0.696147
PRDX2	0.67556	0.260461	0.457369	1.54401	7.28184	1.38564	0.18134	0.0139315	0.0320086	0.738617	0.564036	0.631702
PRSS1	0.709124	0.233418	0.294563	0.384128	0.0603722	0.0372136	0.749002	0.17159	0.0801449	0.995261	0.1758	0.518563
PRSS2	0.709124	0.233418	0.294563	0.384128	0.0603722	0.0372136	0.749002	0.17159	0.0801449	0.995261	0.1758	0.518563
PRSS3P2	0.709124	0.233418	0.294563	0.384128	0.0603722	0.0372136	0.749002	0.17159	0.0801449	0.995261	0.1758	0.518563
PZP	1.26469	3.76717	1.03582	0.867078	0.329789	0.530117	1.37049	1.41302	1.16488	1.20528	5.11066	1.22018
RBP4	0.650393	0.432163	0.0886638	0.386135	0.145284	0.13023	0.706692	0.35999	0.00448387	0.662556	1.36541	0.370576
S100A8	0.624578	0.199289	0.728601	0.81376	0.313242	0.520495	0.14683	0.00974183	0.0367365	0.87594	0.0220636	0.656287
SAA1	0.761615	0.842792	0.254425	0.935166	2.41859	0.840239	1.13463	1.38561	0.627995	0.227295	0.126868	0.129044
SAA4	1.26661	4.84315	0.848967	0.219314	0.00664795	0.0118518	1.38205	3.26474	1.17532	1.24823	3.82281	1.24557
SERPINA1	0.975706	0.6526	0.805439	0.9007	0.769112	0.499116	1.06405	0.114051	0.692691	0.434044	0.142043	0.0431563
SERPINA10	1.09404	2.98334	0.337602	1.31404	5.31917	1.09339	1.1834	2.06859	0.724166	0.380991	0.390142	0.00960969
SERPINA4	1.13869	4.20558	0.831895	0.962747	1.05679	0.674634	1.34015	3.38365	1.3396	0.368911	0.41948	0.179876
SERPINA6	1.23141	1.42213	1.27191	1.47487	3.63584	1.67277	1.01931	0.671269	0.650373	1.16526	1.76346	1.07609
SERPINA7	1.06415	1.04492	1.20166	1.24208	2.22276	1.45616	0.906607	1.1568	0.897865	1.05495	1.05698	0.977696
SERPINC1	1.02343	1.58378	0.439344	0.715711	0.104066	0.312266	1.16801	1.31886	0.0206052	0.971744	1.59055	0.880354
SERPIND1	1.08868	1.82247	1.15284	1.03112	1.25808	0.719577	0.737399	0.797733	0.535535	1.4493	4.42007	1.71013
SERPINF1	1.43932	5.43272	1.64514	1.4423	6.22876	1.31986	1.37154	3.15379	0.935648	1.48036	5.65185	2.15017
SERPINF2	0.943608	1.10698	0.859516	1.00914	0.39201	0.588156	0.642239	0.571659	0.0498489	1.21113	2.36291	1.04616
SERPING1	1.01582	0.985118	0.611477	0.48999	0.585866	0.0258438	1.20179	0.323313	0.800668	1.52061	8.36281	1.34551
SHBG	0.492223	0.031179	0.0900159	0.421543	0.495353	0.0514248	0.78539	0.110302	0.100731	0.572634	0.867049	0.190204
SORD	1.79705	13.7986	2.1779	1.39723	4.10642	1.61575	1.88065	9.034	2.05256	1.17625	4.13739	0.653318
TF	0.845807	1.15933	0.469525	0.906171	0.364915	0.613984	0.688473	0.733528	0.125083	1.02593	2.16886	0.736035
THBS1	1.03262	1.23091	0.960699	1.0661	2.59648	0.670262	0.561496	0.352101	0.399748	1.60164	8.85656	2.12087
TTR	0.95056	1.13388	1.27858	1.25234	2.29454	1.17059	0.545801	0.395949	0.349481	1.2045	2.4809	1.43477
VTN	1.09668	0.890355	1.85987	1.36216	1.42729	1.22773	0.802036	0.129181	0.0592026	1.27437	1.91132	1.32261
VWF	0.858331	1.32246	0.496075	0.55622	0.873531	0.146948	1.12577	0.400053	0.901511	1.11064	4.16096	0.878792
